# Supplementary material for: Molecular and Phenotypic Changes in FLExDUX4 Mice
Source: J Pers Med. 2023 Jun 25;13(7):1040. doi: 10.3390/jpm13071040 (PMC10381554; doi:10.3390/jpm13071040)
Supplement: Supplementary file 1 [file jpm-13-01040-s001.zip]

Archive with 1 entries (1 files):
- jpm-2320277-supplementary.pdf
